# Supplementary material for: Providers’ perspective on vaginal birth after cesarean birth: a qualitative systematic review
Source: BMC Pregnancy Childbirth. 2024 Nov 6;24:723. doi: 10.1186/s12884-024-06921-1 (PMC11542202; doi:10.1186/s12884-024-06921-1)
Supplement: Supplementary file 1 — Supplementary Material 1 [file 12884_2024_6921_MOESM1_ESM.xlsx]

## Sheet: table of evidence
Table of Evidence
authors	year	title	country	sample	methodology	findings
Lundgren, I., Morano, S., Milsson, C., Sinclair, M., & Begley, C.	2019	Cultural perspectives on vaginal birth after previous caesarean section in countries with high and low rates - A hermeneutic study.	Germany, Italy and Ireland (low VBAC countries) and Sweden, the Netherlands and Finland (high VBAC countries)	115 clinicians and 73 women	qualitative	4 themes: from being an obvious first alternative to an issue dependent on many factors; from something included in the ordinary care to something special; and from obstetrician making the final decision to a choice by the woman; and preparing for a new birth by early follow-up and leaving the last birth behind
Jimenez-Zambrano, A., Feller, K., Rivera, C., Marchin, A., Bolanos G., Asturias, E., Rodas, H., Harrison, M. S.	2022	Perspectives of Obstetricians and Women with a History of Prior Cesarean Birth Regarding Subsequent Mode of Birth in Trifinio and Coatepeque, Guatemala.	Guatemala	10 obstetricians and 20 preg women	qualitative	1. VBAC need enough resources 2. cheaper than C/S 3. women's decision is influenced by social media 4.counselling on VBAC or mode of delivery is difficult 5. best mode of delivery for healthy women 6. need a protocols in facility to manage women such as determining of fetal weight, pelvis assessing 7. need closely mornitoring
Sarah Munro 1 2, Jude Kornelsen 1 3, Kitty Corbett 4, Elizabeth Wilcox 5, Nick Bansback 6 7 8, Patricia Janssen	2017	Do Women Have a Choice? Care Providers' and Decision Makers' Perspectives on Barriers to Access of Health Services for Birth after a Previous Cesarean.	Canada	35 Providers (3family physicians, 4midwives, 4obstetricians, 3GP, 7nurses, 1anesthetists, and 13health service decision makers)	qualitative	1.optimal mode of delivery for healthy women not high risk pregnancy 2. obstetricians carried more authority in choosing planned VBAC 3. VBAC should be discussed with women after the primary c/s 4. need closely monitoring 5. should be done when the operating room scheduled and full resources
Lundgren, I., Healy, P., Carroll, M., Begley, C., Matterne A., Gross, M.M., Grylka-Baeschlin, S., Nicoletti, J., Morano, S., Nilsson, C., Lalor, J.	2016	Clinicians' views of factors of importance for improving the rate of VBAC (vaginal birth after caesarean section): a study from countries with low VBAC rates.	Ireland, Italy and Germany	71 clinicians (35 midwives, 29 ob, 6 doctors, and 1 neonatalogist)	qualitative	1. women shouldn't have a right to choose a VBAC, 2.potential VBAC should be informed soon after the first c/s, 3. VBAC requires expertise and confidence 4. unbiased information about vbac should be informed as well as repeat C/S 5. fear of VBAC because fear of sue.
Lundgren, I.,, Limbeek, E. V., Vehvilainen-Julkunen, L., and Nilsson, C.	2015	Clinicians' views of factors of importance for improving the rate of VBAC (vaginal birth after caesarean section): a qualitative study from countries with high VBAC rates.	Finland, Sweden and Netherland	44 clinicians participated: 26 midwives and 18 obstetricians	qualitative	1. first alternative and empowering experienc, 2. not appropriate for some cases , 3. vbac rates can be decreased by legal cases (fear of legal cases) 4. confident about VBAC 5. should be consistent with the counselling guidelines 6. good collabration, good communication 7. only professionals can make the final decision 8. should be seen as same as other laboring women but need some extra precaut…
Firoozi, M., Tara, F., Mazloum, S. R., Latiifnejad, R.	2021	A Qualitative Inquiry to Explore Why Women with Previous Cesarean-Section Do Not Choose Vaginal Birth after Cesarean	Iran	13 women and 12 providers (5 obstetricians 7 midwives)	qualitative	1.information abour VBAC should be provided 2) Few ob are willing to do VBAC
Foureur, M., Turkmani, S., Clack, D., Davis, D., Mollart, L., Leiser, B., & Homer, C.	2016	Caring for women wanting a vaginal birth after previous caesarean section: A qualitative study of the experiences of midwives and obstetricians	Australia	3 obstetricians and 15 midwives	qualitative	1. extra monitor, 2.confident because of experiences, 3.good chance to have normal birth, 4. rare cases of adverse outcomes, 5. Time rstriction for providing information, 6. not all obstetricians support VBAC, 7. Toward normal birth midwife
Chan I, Bronson, E, and Cantor, A.	2015	Vaginal birth after cesarean section: provider perspectives and maternal decision making.	US	5 women and 6 providers (5 OB and 1 Midwife)	qualitative	offer VBAC since first visit if they are not interested, not force. 2. counseling for VBAC is time consumming. 3. also contributes to catastrophic outcomes 4. ethical motivations
	focus only provider
	focus both provider and women
	qualitative
	mixed method
thick border	eligible study

## Sheet: Theme
Meta-aggregation approach
Title	Findings of each study	Similarity	Group of finding	Category	Synthesized finding
Perspectives of Obstetricians and Women with a History of Prior Cesarean Birth Regarding Subsequent Mode of Birth in Trifinio and Coatepeque, Guatemala.	1. VBAC need enough resources 2. cheaper than C/S 3. women's decision is influenced by social media 4.counselling on VBAC or mode of delivery is difficult 5. best mode of delivery for healthy women 6. need a protocols in facility to manage women such as determining of fetal weight, pelvis assessing 7. need closely mornitoring	2) Few ob are willing to do VBAC 6. not all obstetricians support VBAC	5. best mode of delivery for healthy women 1.optimal mode of delivery for healthy women 1. first alternative empowering experience	postive recognition of VBAC	different recogintion of VBAC among providers
Do Women Have a Choice? Care Providers' and Decision Makers' Perspectives on Barriers to Access of Health Services for Birth after a Previous Cesarean.	1.optimal mode of delivery for healthy women not high risk pregnancy 2. obstetricians carried more authority in choosing planned VBAC 3. VBAC should be discussed with women after the primary c/s 4. need closely monitoring 5. should be done when the operating room scheduled and full resources	5. best mode of delivery for healthy women 1.optimal mode of delivery for healthy women 1. first alternative	2. cheaper than C/S
Clinicians' views of factors of importance for improving the rate of VBAC (vaginal birth after caesarean section): a study from countries with low VBAC rates.	1. women shouldn't have a right to choose a VBAC, 2.potential VBAC should be informed soon after the first c/s, 3. VBAC requires expertise and confidence 4. unbiased information about vbac should be informed as well as repeat C/S 5. fear of VBAC because fear of sue.	not high risk pregnancy 2. not appropriate for some cases	3.good chance to have normal birth and empowering experience
Clinicians' views of factors of importance for improving the rate of VBAC (vaginal birth after caesarean section): a qualitative study from countries with high VBAC rates.	1. first alternative and empowering experience, 2. not appropriate for some cases , 3. vbac rates can be decreased by legal cases (fear of legal cases) 4. confident about VBAC 5. should be consistent with the counselling guidelines 6. good collabration, good communication 7. only professionals can make the final decision 8. should be seen as same as other laboring women but need some extra precau…	1. VBAC need enough resources 5. should be done when the operating room scheduled and full resources	4. rare cases of adverse outcomes 3. also contributes to catastrophic outcomes	negative recognition of VBAC
A Qualitative Inquiry to Explore Why Women with Previous Cesarean-Section Do Not Choose Vaginal Birth after Cesarean	1.information abour VBAC should be provided 2) Few ob are willing to do VBAC	3. VBAC should be discussed with women after the primary c/s 2.potential VBAC should be informed soon after the first c/s 1. offer VBAC since first visit if they are not interested, not force.	2) Few ob are willing to do VBAC 6. not all obstetricians support VBAC	reluctance to do VBAC	differences of willingness level of doing VBAC
Caring for women wanting a vaginal birth after previous caesarean section: A qualitative study of the experiences of midwives and obstetricians	1. extra monitor, 2.confident because of experiences, 3.good chance to have normal birth, 4. rare cases of adverse outcomes, 5. Time rstriction for providing information, 6. not all obstetricians support VBAC, 7. Toward normal birth midwife	2. obstetricians carried more authority in choosing planned VBAC 1. women shouldn't have a right to choose a VBAC 7. only professionals can make the final decision	5. fear of VBAC because fear of sue 3. vbac rates can be decreased by legal cases (fear of legal cases) 4. ethical motivations
Vaginal birth after cesarean section: provider perspectives and maternal decision making.	1. offer VBAC since first visit if they are not interested, not force. 2. counseling for VBAC is time consumming. 3. also contributes to catastrophic outcomes 4. ethical motivations	3. VBAC requires expertise and confidence 4. confident about VBAC 2.confident because of experiences	7. Toward normal birth midwife	readiness to do VBAC
Cultural perspectives on vaginal birth after previous caesarean section in countries with high and low rates - A hermeneutic study.	1. first alternative, 2.safest way, 3. need good communication and teamwork, 4. legal cases concern 5. not for women with medical reasons 6. influence of significant others 5. extra precaution 6. motivation needed 6. ob and professionals with medical knowledge have final decision 7 prepare asap	5. fear of VBAC because fear of sue 3. vbac rates can be decreased by legal cases (fear of legal cases) 4. ethical motivations	6. good collabration, good communication	personal and interprofessionals skills needed	Skills and resources needed when planning to do VBAC
		4. rare cases of adverse outcomes 3. also contributes to catastrophic outcomes	3. VBAC requires expertise and confidence 4. confident about VBAC 2.confident because of experiences
		5. Time rstriction for providing information 2. counseling for VBAC is time consumming. 4.counselling on VBAC or mode of delivery is difficult	1. VBAC need enough resources 5. should be done when the operating room scheduled and full resources	resources needed
		7. need closely mornitoring 4. need closely monitoring 1. extra monitor 8. should be seen as same as other laboring women but need some extra precautions (don't let complications be the main awarenesss)	not high risk pregnancy 2. not appropriate for some cases	assessment for VBAC candidancy	taking care for women experiencing VBAC
		6. need a protocols in facility to manage women such as determining of fetal weight, pelvis assessing 5. should be consistent with the counselling guidelines	6. need a protocols in facility to manage women such as determining of fetal weight, pelvis assessing 5. should be consistent with the counselling guidelines
		6. good collabration, good communication 7. Toward normal birth midwife	7. need closely mornitoring 4. need closely monitoring 1. extra monitor 8. should be seen as same as other laboring women but need some extra precautions (don't let complications be the main awarenesss)	extra mornitoring and motivation needed
		1.information abour VBAC should be provided 4. unbiased information about vbac should be informed as well as repeat C/S	9. women with VBAC should be motivated because of long process
		2. cheaper than C/S	3. women's decision is influenced by social media	impact of both social media and obstetricians on women's decision making	Final decision making
		3. women's decision is influenced by social media	2. obstetricians carried more authority in choosing planned VBAC 1. women shouldn't have a right to choose a VBAC 7. only professionals can make the final decision
		9. women with VBAC should be motivated because of long process	3. VBAC should be discussed with women after the primary c/s 2.potential VBAC should be informed soon after the first c/s 1. offer VBAC since first visit if they are not interested, not force. 10 provide info asap	information about VBAC should be discussed ASAP (after primary C/S and first visit)	onset and duration of providing information about VBAC are important
		3.good chance to have normal birth	1.information abour VBAC should be provided 4. unbiased information about vbac should be informed as well as repeat C/S
			5. Time restriction for providing information 2. counseling for VBAC is time consumming. 4.counselling on VBAC or mode of delivery is difficult	difficulty of counselling
